# Supplementary material for: Metaeffector interactions modulate the type III effector-triggered immunity load of Pseudomonas syringae
Source: PLoS Pathog. 2022 May 16;18(5):e1010541. doi: 10.1371/journal.ppat.1010541 (PMC9135338; doi:10.1371/journal.ppat.1010541)
Supplement: S1 Table — (XLSX) [file ppat.1010541.s001.xlsx]

## Sheet: Sheet1
S1 Table. Summary Protein Expression as Determined by Western Blot for PsyTEC type III secreted effectors when delivered from DC3000 (Laflamme et al., 2020 [1]) or ES4326 (this study)
Effector Cluster	Strain of Origin	Predicted MW (kDa)	DC3000 Expression*	ES4326 Expression*
AvrA1a	PmpICMP3897	100.531	0	1
AvrB1a	Pcn3113	35.8072	1	1
AvrB1b	PgyICMP807	36.01	1	1
AvrB2a	PgyB076	37.0395	1	1
AvrB2b	PhoICMP7840	35.9887	1	1
AvrB2c	PgyICMP2185	39.1318	1	1
AvrB2d	Pph1449B	36.5801	0	0
AvrB2e	Pcn3113	36.7403	1	1
AvrB2f	Psy0508	35.92	1	1
AvrB2g	ParICMP4460	36.703	1	1
AvrB2i	PseICMP7459	6.94	0	0
AvrB2j	PamICMP3918	20.63	0	0
AvrB2k	PamICMP3918	6.82	0	0
AvrE1a	PsvICMP13519	186.096	1	1
AvrE1aa	PsyUSA007	192.28	1	1
AvrE1b	ParICMP4451	195.54	1	1
AvrE1c	ParICMP4328	206.46	1	1
AvrE1d	Pav631	197.713	0	1
AvrE1e	Pja301072	194.464	1	1
AvrE1f	PbbICMP8899	195.118	1	1
AvrE1g	PapICMP11947	194.111	1	1
AvrE1h	PlpICMP3946	194.205	1	1
AvrE1i	PpdICMP8902	186.023	1	1
AvrE1j	PtgICMP11161	188.948	1	1
AvrE1k	PacICMP9852	194.248	1	1
AvrE1l	PthNCPPB2598	195.56	1	1
AvrE1m	Pto1108	192.13	1	1
AvrE1n	Pc136	201.13	1	1
AvrE1o	Psy0538	176.03	1	1
AvrE1p	PcbICMP2821	185.715	1	1
AvrE1q	Pmo301020	27.58	1	1
AvrE1s	PprICMP18417	192.82	1	1
AvrE1x	PchICMP6917	198.21	1	1
AvrE1y	PriICMP3882	185.34	1	1
AvrE1z	PsyCC1466	191.39	1	1
AvrPto1a	PgcICMP4323	18.1549	0	1
AvrPto1b	Psa302091	17.198	1	1
AvrPto1c	PgyB076	17.986	1	1
AvrPto1d	Pla302278PT	18.3032	1	1
AvrPto1e	PreICMP16945	17.9687	1	1
AvrPto1f	Pcn3113	18.6145	1	1
AvrPto1g	PpoICMP16803	17.96	1	1
AvrPto1h	PfiICMP7848	18.2242	1	1
AvrPto1i	Pae0893_23	18.1189	1	1
AvrPto1j	PcaICMP2854	29.03	1	1
AvrPto1k	Pma4981	18.1771	1	1
AvrPto1l	PtrICMP9151	18.219	0	1
AvrPto1m	PcdICMP9625	18.3844	1	1
AvrPto1n	PmaICMP2744	18.45	1	1
AvrRpm1a	PsaCFBP7286	24.9063	1	1
AvrRpm1c	Psa302091	19.47	0	0
AvrRpm1d	PfiICMP7848	24.3715	1	1
AvrRpm1e	PneICMP13781	24.5941	1	0
AvrRpm1f	PneICMP13786	24.584	1	1
AvrRpm1g	PziICMP8941	25.03	1	1
AvrRpm1h	PthICMP3923	25.1235	1	1
AvrRpm1i	PmaH7608	24.3497	1	1
AvrRpt2a	PcsICMP9419	28.53	1	0
AvrRpt2b	Pla1188_1	28.16	1	1
AvrRpt2c	PtrICMP9151	28.52	1	1
HopA1a	PsaICMP18807	42.2597	1	1
HopA1b	PmpFTRS_U7	41.6854	1	1
HopA1c	PsyCC1630	41.9414	1	1
HopA1d	PsB48	41.9556	1	1
HopA1e	PsaICMP18708	13.27	0	0
HopA1f	PfrICMP7712	41.8445	1	1
HopA1g	PheICMP4531	42.0614	1	1
HopA1h	PcuICMP11894	7.5	0	1
HopA1i	Pph1449B	41.6922	1	1
HopA1j	PacICMP9850	41.1546	1	1
HopA1k	Pla107	40.9802	1	1
HopA1l	Pmp19322	41.3797	1	1
HopA1m	PsaICMP19071	23.21	0	1
HopA1n	PneICMP13781	9.56	0	1
HopA1p	PreICMP16945	24.92	0	0
HopA1q	PmyICMP11123	20.64	0	1
HopAA1a	PseHC_1	50.76	1	1
HopAA1b	PgcICMP4323	51.1298	1	1
HopAA1c	PcnICMP10052	50.4037	1	1
HopAA1d	Psa302091	50.6131	1	1
HopAA1e	PspICMP16928	50.5901	1	1
HopAA1f	PsyHS191	50.1485	1	1
HopAA1g	PsB48	50.2127	1	1
HopAA1h	PsaCFBP7286	26.64	0	0
HopAA1i	PdpICMP13052	50.58	1	1
HopAA1j	PafDSM5025	50.23	1	1
HopAA1k	PalBS91	50.5505	1	1
HopAA1l	PhiICMP9314	20.39	1	1
HopAA1m	PcaICMP2854	50.8984	1	1
HopAA1n	Pac302273	50.26	1	1
HopAA1o	PsA2	50.3367	1	1
HopAA1p	Pae0893_23	25.47	1	1
HopAA1q	PsyCC1416	50.5299	1	1
HopAA1r	PsoICMP16925	30.8	1	1
HopAA1s	PcdICMP12341	46.9478	1	1
HopAA1t	PsyCC1417	50.7101	1	1
HopAA1v	Psy0552	42.7	1	1
HopAB1a	PgyICMP2185	59.5748	1	1
HopAB1aa	PfiICMP7848	45.52	1	1
HopAB1ab	Pav631	59.31	1	1
HopAB1ac	PphK4	6.94	0	0
HopAB1af	Pmp19322	48.3534	0	1
HopAB1b	PsaICMP19068	38.97	0	1
HopAB1c	Pph1448A	43.31	0	0
HopAB1d	Pta6606	59.1924	1	1
HopAB1e	PmoICMP4331	35.3429	1	1
HopAB1g	PapICMP2814	61.9606	1	1
HopAB1i	PsaICMP18803	62.5623	1	1
HopAB1j	PdpICMP13052	62.2588	1	1
HopAB1k	Pav631	28.28	1	1
HopAB1l	PsoICMP16925	17.33	1	1
HopAB1m	PceICMP13927	21.99	0	0
HopAB1n	Psy1212	57.5662	1	1
HopAB1o	PspICMP16928	55.8214	1	0
HopAB1p	PalICMP15200	41.6277	1	1
HopAB1q	PheICMP3549	60.62	1	1
HopAB1r	PalICMP15200	74.3827	1	1
HopAB1s	PsoICMP16925	62.1567	1	1
HopAB1u	PcaICMP2854	60.73	1	1
HopAB1v	PatICMP2813	27.78	1	1
HopAB1w	PalPSa1_3	31.02	1	1
HopAD1a	PalPSa1_3	69.243	1	0
HopAD1b	PziICMP8944	73.7077	0	1
HopAF1a	PgyICMP2185	31.295	1	1
HopAF1b	Psv3335	30.8613	1	1
HopAF1c	ParICMP4328	31.535	0	0
HopAF1d	Pph1449B	31.3008	1	1
HopAF1e	Pma90_32	30.9607	1	1
HopAF1f	PsaICMP18803	30.8945	1	1
HopAF1g	PbbICMP13291	31.02	1	1
HopAF1h	PalBS91	30.9946	1	1
HopAF1i	PcnICMP10052	30.9	1	1
HopAF1j	PcaICMP2854	31.1717	1	1
HopAF1k	PsyCC1416	30.7364	1	1
HopAF1l	PcbICMP2821	30.9065	1	1
HopAF1m	PtrICMP9151	14.08	0	1
HopAF1n	PhoICMP7847	30.7726	1	1
HopAF1o	PprICMP18417	30.9166	0	0
HopAG1a	PppICMP4040	77.4651	0	1
HopAG1b	ParICMP4451	79.5145	0	1
HopAG1c	PsyCC1559	77.1046	1	1
HopAG1d	PsaICMP18803	77.5472	1	1
HopAG1e	PsaCFBP7286	6.21	0	1
HopAG1f	PsaCFBP7286	70.79	0	0
HopAG1g	Pma4981	77.4219	1	1
HopAG1h	PcaICMP2854	77.87	0	0
HopAG1j	PlaICMP3507	14.83	0	1
HopAG1l	PsyCC1416	77.1519	1	1
HopAG1m	PprICMP18417	77.9929	1	1
HopAG1n	Pac302273	12.26	0	0
HopAG1p	PsyBRIP34876	14.93	0	1
HopAH1aa	Ppi1704B	8.74	1	1
HopAH1b	Pav013	43.6505	1	1
HopAH1c	PsaCFBP7286	42.799	1	1
HopAH1e	PorI_6	43.9951	1	1
HopAH1f	PcnICMP4329	44.0883	0	0
HopAH1h	Pph1449B	40.2359	1	1
HopAH1k	PsaICMP18803	42.894	1	1
HopAH1q	PheICMP3549	43.4034	1	1
HopAH1t	PlaICMP3507	18.54	0	1
HopAH1y	PttICMP11935	14.58	0	0
HopAI1a	PafICMP5011	29.3156	1	1
HopAI1b	PsaCFBP7286	29.6463	1	1
HopAI1c	PziICMP8941	29.6604	0	1
HopAI1d	PsyCC1416	29.473	0	1
HopAI1e	PsaICMP18803	29.55	1	1
HopAI1f	PsaICMP19068	7.54	0	0
HopAI1g	PtgICMP11161	29.3629	1	1
HopAI1h	Pla107	8.41	0	0
HopAI1i	PlaICMP3507	25.17	1	1
HopAI1j	PacA10853	11.37	0	0
HopAI1k	PsyUSA007	29.6344	1	1
HopAI1l	PlaICMP3507	6.06	0	1
HopAI1m	PsyCC1559	29.7144	1	1
HopAI1n	PppICMP4040	10.61	0	0
HopAI1o	PpoICMP16803	19.67	1	1
HopAL1a	PpiH5E3	74.3989	0	1
HopAL1b	PpdICMP8902	74.58	0	1
HopAM1a	PsaCFBP7286	31.2672	1	1
HopAM1b	PfiICMP7848	31.3442	1	1
HopAM1d	PcaICMP7496	31.2661	1	1
HopAQ1a	Pma90_32	8.93099	1	0
HopAR1a	PamICMP3918	29.0202	1	1
HopAR1b	Pla1188_1	28.8959	1	1
HopAR1c	Psa302091	28.5484	1	1
HopAR1d	PmpICMP3897	28.7691	1	1
HopAR1e	PsaICMP18803	28.4805	1	1
HopAR1f	ParICMP4451	28.3625	1	1
HopAR1g	PpeICMP5786	29.2805	1	1
HopAR1h	PmeN6801	28.6187	1	1
HopAS1a	PmpFTRS_U7	149.024	0	0
HopAS1b	PpeICMP5786	149.848	0	0
HopAS1c	PziICMP8921	149.515	0	1
HopAS1d	PcaICMP2854	149.217	0	0
HopAS1e	PalBS91	145.011	0	0
HopAS1f	PheICMP3263	41.45	1	0
HopAS1g	PdeICMP9150	8.48	0	0
HopAS1h	PcdICMP12341	148.99	0	0
HopAS1i	PcbICMP2821	149.911	0	0
HopAS1j	Pto1108	14.81	0	0
HopAT1a	Pma90_32	84.77	1	0
HopAT1b	PgyICMP2185	88.1793	1	1
HopAT1c	PfiICMP7848	9.95694	1	0
HopAT1d	PcaICMP2855	85.15	1	1
HopAT1e	PsaCFBP7286	123.54	1	0
HopAT1f	Pph1448A	11.07	0	1
HopAT1g	PbbICMP13291	9.4156	0	0
HopAT1h	PsaCFBP7286	13.63	1	1
HopAT1i	PbrICMP13684	9.75592	0	0
HopAT1m	PcaICMP2854	9.58163	0	0
HopAT1o	PcdICMP9625	12.3458	0	0
HopAU1a	PerICMP4455	79.0719	1	1
HopAU1b	Psy0508	9.39	1	1
HopAW1a	PalBS91	24.8669	1	1
HopAX1a	PacICMP9851	48.2987	1	1
HopAX1b	PafICMP5011	11.2	0	0
HopAX1c	Psy0548	11.28	0	0
HopAX1d	PviICMP3963	48.5962	0	1
HopAX1e	PsaICMP19198	11.21	0	0
HopAX1f	PcdICMP12341	48.3551	1	1
HopAX1g	Pja301072	11.28	0	0
HopAZ1a	PsyCC1630	25.5841	0	1
HopAZ1b	Pla107	24.668	0	0
HopAZ1c	Pla1188_1	25.3847	1	1
HopAZ1d	PgyBR1	24.6737	1	1
HopAZ1e	PdeICMP9150	12.65	1	1
HopAZ1f	PgyICMP10449	24.5568	0	0
HopAZ1g	PmpICMP3897	24.693	0	0
HopAZ1h	PfiICMP7848	24.7608	1	1
HopAZ1i	ParICMP4451	24.8622	1	1
HopAZ1j	PcuICMP11894	22.5897	0	0
HopAZ1k	Pmo301020	24.736	0	1
HopAZ1n	PppICMP4040	10.2	1	1
HopAZ1p	ParICMP4460	25.0302	1	1
HopAZ1q	PcsICMP9420	25.2704	0	0
HopAZ1s	PhoICMP7847	16.05	1	1
HopAZ1t	PumICMP3962	24.662	0	0
HopB1a	Pla302278PT	50.4012	1	1
HopB1b	PsfICMP4996	50.0985	1	1
HopB1c	PcdICMP9625	18.16	1	1
HopB1d	PsyCC1466	50.0716	1	1
HopB1e	PsyCC1417	50.33	1	1
HopB2ab	PsyCC1557	226.173	1	1
HopB2d	PafICMP4394	227.33	0	0
HopB2e	PpeICMP3706	226.3	1	0
HopB2i	Psy0541	225.91	0	0
HopB2j	PppICMP4040	227.151	0	0
HopB2k	PalBS91	227.34	0	0
HopB2m	PpaLMG2367	112.48	1	1
HopB2t	Pav013	227.427	0	0
HopB2v	PcoICMP19117	227.152	0	0
HopB2x	PpiH5E3	32.97	1	1
HopB4a	PchICMP6917	107.15	1	0
HopBA1a	PsfICMP4996	25.4066	1	1
HopBA1b	Pcn3113	7.27	0	0
HopBA1c	ParICMP4460	10.37	0	0
HopBC1a	PerICMP4967	27.19	1	1
HopBC1b	PcdICMP12341	27.3028	1	1
HopBD1a	PumICMP3962	32.7972	1	1
HopBD1b	PdeICMP9150	32.7833	1	1
HopBD1c	PsaICMP19102	31.41	1	1
HopBD1d	Pap1089_5	31.4987	1	1
HopBD1e	PbrICMP13684	12.66	1	1
HopBD1f	Pc136	31.53	1	1
HopBD1g	PmaES4326	30.3705	1	1
HopBD1h	PcdICMP12341	10.38	0	0
HopBD1i	PsaNCPPB3739	8.67	0	0
HopBD1j	PcdICMP9625	27.0148	1	1
HopBE1a	PsB48	66.1422	0	1
HopBF1a	PgcICMP4323	22.6857	1	1
HopBF1b	PafICMP4394	22.5	1	1
HopBF1c	PcdICMP9625	22.5595	1	1
HopBF1d	Por36_1	13.04	0	0
HopBG1a	PspICMP16928	16.0412	1	1
HopBH1a	PgcICMP4323	43.5328	1	1
HopBH1b	PsyCC1544	43.81	1	1
HopBH1c	PcoICMP19117	37.75	0	0
HopBH1d	PsyCC1417	41.26	1	1
HopBI1a	Pcn3113	48.5017	1	1
HopBI1b	PppICMP4040	48.2255	1	1
HopBJ1a	PafDSM5025	28.7	1	1
HopBJ1b	PsyCC1466	30.5687	1	1
HopBK1a	PsvICMP13519	8.56751	0	0
HopBK1c	PsfICMP4418	8.32827	0	0
HopBL1a	PmpICMP4983	84.7026	1	1
HopBL1b	PmeICMP6289	83.2055	1	1
HopBM1a	Pav631	17.2456	1	1
HopBM1b	PalBS91	17.0843	1	1
HopBN1a	PdpICMP13052	32.08	1	1
HopBN1b	PcrICMP17001	32.03	1	1
HopBN1c	PpeICMP5786	25.3	1	1
HopBN1d	Pmp19322	32.16	1	1
HopBN1e	PseHC_1	18.07	1	1
HopBN1f	Psy0552	31.5	1	1
HopBN1g	Pc136	32.56	1	1
HopBN1h	Pap1089_5	32.04	1	1
HopBO1a	PbrICMP13685	37.8918	1	1
HopBO1b	PspICMP16928	37.9919	1	1
HopBO1c	PsaICMP18803	37.9972	1	1
HopBO1d	PalPSa1_3	37.5347	1	1
HopBP1a	Psa302091	45.1348	1	1
HopBP1b	Pla1188_1	45.8508	1	1
HopBP1c	PdpICMP4330	45.2792	1	1
HopBP1d	PthICMP3923	8.73	0	1
HopBP1e	PthICMP3923	38.19	1	0
HopBP1f	PamICMP3918	38.0851	1	1
HopBP1g	PcbICMP2821	45.4543	1	1
HopBQ1a	PcsICMP9420	24.1579	0	1
HopBR1a	PseHC_1	14.44	1	1
HopBS1a	PthICMP3923	5.65	0	0
HopC1a	PgyB076	28.9449	1	1
HopC1b	PbbICMP13291	29.0488	1	1
HopC1c	PalBS91	30.2001	1	1
HopC1d	PprICMP2732	29.7828	1	1
HopC1e	Psy0549	23.91	1	0
HopD1a	PcbICMP2821	74.9068	1	1
HopD1b	PpoICMP16805	76.07	1	1
HopD1c	PpeICMP3706	51.0458	1	1
HopD1d	PgyICMP2185	75.4055	1	1
HopD1e	PpoICMP16805	51.38	1	1
HopD1f	PbrICMP13650	63.9	1	1
HopD1g	PtgICMP11161	87.7199	1	1
HopD1h	PpoICMP16803	59.56	1	1
HopD1k	PlaYM8003	19.19	1	1
HopD2a	Pmo301020	37.8387	1	1
HopD2b	PgyICMP4966	38.1179	1	0
HopD2c	PfiICMP7849	37.4642	1	1
HopD2d	PheICMP4531	37.9597	1	1
HopD2e	PdaICMP9757	20.65	1	0
HopD2g	PcsICMP9419	19.51	1	0
HopD2h	PccICMP5710	20.76	1	0
HopE1a	Pph1449B	24.1031	1	1
HopE1b	PgcICMP5019	26.3417	0	0
HopE1c	PhoICMP7840	23.9838	1	1
HopE1d	PsyKCTC12500	14.93	0	1
HopF1a	PheICMP3263	30.8231	1	1
HopF1b	PdeICMP9150	21.9312	1	1
HopF1c	PsaCFBP7286	21.9985	1	1
HopF1d	PatICMP2813	23.4044	1	1
HopF1e	PsaICMP18708	31.0363	1	1
HopF1f	PgyICMP807	21.74	1	1
HopF1g	PmaICMP2744	22.3941	1	1
HopF1h	PcaICMP2854	21.9032	1	1
HopF1i	Pae0893_23	22.1127	1	1
HopF1j	PheICMP4531	22.1269	1	1
HopF1k	PsoICMP16925	22.1045	1	1
HopF1l	PpoICMP16803	21.6041	1	1
HopF1m	PseICMP3386	22.3942	1	1
HopF1n	PcdICMP12341	22.49	1	1
HopF1o	PcdICMP12341	22.31	1	1
HopF1p	PsaICMP18807	23.2492	1	1
HopF1q	PcdICMP12341	21.8313	1	1
HopF1r	Pac302273	21.602	1	1
HopF1s	PcdICMP12341	22.0585	1	1
HopF1t	PmpICMP4983	21.95	1	1
HopF1u	Pav631	8.72	0	0
HopF1v	PhiICMP9314	20.62	1	0
HopF3a	Pph1448A	21.6572	1	1
HopF3b	PerICMP4455	10.64	0	1
HopF3c	PziICMP8921	21.01	1	1
HopF4a	PpdICMP8902	36.7918	1	1
HopG1a	PgyICMP4324	56.6735	1	1
HopG1b	PmyICMP7118	54.7496	1	1
HopG1c	PbbICMP13291	42.3607	1	1
HopG1e	PgcICMP5019	10.63	0	0
HopG1f	PgyICMP4966	8.31	0	0
HopG1g	PziICMP8944	23.27	1	1
HopH1a	PgyB076	24.3273	1	1
HopH1b	PziICMP8941	6.46	0	0
HopH1c	PbbICMP13291	24.3364	1	1
HopH1d	ParICMP4451	24.1863	1	1
HopH1e	PapICMP11947	24.5425	1	1
HopI1a	PgyB076	36.4914	1	1
HopI1b	Pae0893_23	36.6135	1	1
HopI1c	PsaCH2010_6	45.296	1	1
HopI1d	PsyICMP4917	36.6954	1	1
HopI1e	PspICMP16928	39.2585	1	1
HopI1f	PsB48	36.7604	1	1
HopI1g	PalPSa1_3	38.1019	1	1
HopI1h	Pcn3113	35.7985	1	0
HopI1i	Pla302278PT	52.56	1	1
HopI1j	PseHC_1	36.6395	1	1
HopI1k	PafICMP5011	36.9	1	1
HopI1l	PacICMP9850	36.7485	1	1
HopI1m	PriICMP3883	56.45	1	1
HopI1n	PcuICMP11894	36.6545	1	1
HopI1o	PheICMP3263	36.9066	1	1
HopI1p	PziICMP8941	33.5676	1	0
HopI1q	PpaLMG2367	7.67	0	0
HopI1r	ParICMP4328	14.76	0	0
HopI1s	PtoICMP2841	53.34	1	1
HopK1a	PbrICMP13650	23.9395	1	1
HopK1b	Pcn3113	24.012	1	1
HopK1c	Psy0506	24.06	1	1
HopK1d	Pma4981	36.5588	1	1
HopK1e	PaiICMP14479	24.2698	1	1
HopL1a	PsyCC1544	99.1749	1	1
HopM1aa	PsaICMP19071	36.31	0	1
HopM1ab	PcdICMP12471	79.58	1	1
HopM1ac	PmpICMP3897	17.4	0	1
HopM1ad	PcbICMP2823	83.56	1	1
HopM1ae	PfiICMP7848	33.18	0	1
HopM1af	PsyCC1544	81.5254	1	1
HopM1ag	Psv3335	8.77	0	1
HopM1b	PseICMP7459	78.1746	1	1
HopM1d	ParICMP4451	78.5489	1	1
HopM1f	PsaCFBP7286	75.8604	1	1
HopM1g	PpiH5E3	75.5344	1	1
HopM1h	Pla302278PT	75.2141	1	1
HopM1i	PmeICMP6289	6.48	0	0
HopM1j	PgyICMP2185	73.9923	1	0
HopM1l	Psg150	31.7	0	0
HopM1n	PgyB076	73.8078	1	0
HopM1r	PsB48	75.2942	1	1
HopM1s	PmpFTRS_U7	88.8836	0	0
HopM1t	PheICMP3263	77.893	1	1
HopM1v	PalBS91	80.0442	1	1
HopM1w	PmyAZ84488	69.53	0	1
HopM1x	PsCit7	75.121	1	1
HopM1y	PdpICMP13052	76.5979	1	1
HopN1a	PsyCC1559	38.6326	1	1
HopN1b	ParICMP4460	38.72	1	1
HopO1a	PtoK40	32.6657	1	1
HopO1b	PcaICMP2855	31.5714	1	1
HopO1c	PsyUSA007	32.8098	1	1
HopO1d	PspICMP16928	22.5632	1	1
HopO1e	PatICMP2813	6.29	1	1
HopO1f	PprICMP18417	33.1656	1	1
HopO1g	PcdICMP9625	21.37	1	1
HopO1h	PavICMP9749	32.8007	1	1
HopO2a	PpeICMP5786	33.041	1	1
HopO2b	PsaICMP18803	19.9312	1	1
HopO2c	Pma4981	32.0114	0	0
HopO2d	PheICMP3263	32.7724	1	1
HopO2e	PsyCC1544	32.7535	1	1
HopO2f	PtoDC3000	21.33	0	0
HopQ1a	PgyICMP2185	48.7526	1	1
HopQ1b	PgcICMP3649	48.5162	1	1
HopQ1c	PbbICMP13291	10.42	0	0
HopQ1d	PheICMP4531	34.47	1	1
HopQ1e	PheICMP4531	9.88	0	0
HopR1a	PgyB076	211.896	1	1
HopR1b	Pav631	210.565	1	1
HopR1c	PorI_6	211.025	1	1
HopR1d	PmeICMP6289	142.38	0	0
HopR1e	PseHC_1	211.92	1	1
HopR1f	Pph1449B	210.461	1	1
HopR1g	PalBS91	210.032	1	1
HopR1h	PrhICMP9756	47.49	1	1
HopS2a	PatICMP2813	18.6138	0	0
HopS2b	Psa302091	18.7381	1	1
HopS2c	PdpICMP4330	18.7141	1	1
HopS2d	PthICMP3923	18.602	1	1
HopS2e	PcaICMP2854	17.91	1	1
HopS2f	PmaICMP3935	18.6138	1	1
HopT1a	Pae0893_23	42.6502	1	1
HopT1b	Pla302278PT	42.0714	1	1
HopT1c	PmaICMP2744	42.51	1	1
HopT1d	PcaICMP2854	41.4879	1	1
HopT1e	PcdICMP9625	22.08	1	1
HopT1f	PprICMP18417	7.67	0	0
HopU1a	Pap1089_5	29.9866	1	1
HopV1a	Psy0467	46.11	1	1
HopV1b	PccICMP5710	43.0997	1	1
HopV1d	ParICMP4451	43.0903	1	1
HopV1g	PheICMP3263	43.0519	1	1
HopV1i	PseHC_1	43.4041	1	1
HopV1j	PheICMP3549	44.3618	1	1
HopV1k	PdpICMP13052	42.9785	1	1
HopV1m	PbbICMP13291	18.23	0	0
HopV1n	Pap1089_5	38.83	1	1
HopV1o	PprICMP18417	43.4033	1	1
HopW1a	PheICMP3263	97.5732	1	1
HopW1b	PgcICMP3649	97.3496	1	1
HopW1c	PsaCFBP7286	97.9079	1	1
HopW1d	PgyICMP4332	10.45	0	0
HopW1e	PsyCC457	96.8704	1	1
HopW1f	PthICMP3923	82.8354	1	1
HopW1g	PhiICMP9314	84.04	1	1
HopW1h	PbbICMP13291	83.7054	1	1
HopW1i	PapICMP2814	97.4978	1	1
HopW1j	PfrICMP7711	23.117	1	1
HopW1k	PneICMP16944	29.05	0	0
HopW1l	PrhICMP9756	50.47	1	1
HopW1m	PcbICMP2821	83.8378	1	1
HopW1n	PalBS91	97.8263	1	1
HopW1o	PsaICMP19102	30.03	0	0
HopW1p	PsaICMP19068	11.05	1	0
HopW1q	PsaICMP19070	24.82	0	0
HopW1r	PalICMP15200	25.89	0	1
HopW1s	PcaICMP2854	97.18	1	1
HopW1t	PalICMP15205	15.5356	0	0
HopW1u	PcdICMP12341	102.79	1	1
HopX1a	PgyICMP10448	41.0089	1	1
HopX1b	PgcICMP4323	41.4012	1	1
HopX1c	PmpFTRS_U7	41.4103	1	1
HopX1d	PsaICMP18803	40.6022	1	1
HopX1e	PpiH6E5	40.9233	1	1
HopX1f	PbrICMP13684	23.79	0	0
HopX1g	PalBS91	39.3782	1	1
HopX1h	Psy0529	23.24	0	1
HopX1i	PdpICMP13052	40.8656	1	1
HopX1j	Psy0547	40.82	1	1
HopX1k	PavICMP9749	21.31	0	0
HopY1a	PpoICMP16803	31.0324	1	1
HopY1b	Psa302091	30.9186	1	1
HopY1c	Pla302278PT	31.0617	1	1
HopY1d	PsaICMP18803	9.09859	0	0
HopY1e	PbbICMP13291	31.1	1	1
HopY1f	PcaICMP2854	31.1931	1	1
HopY1g	PsyCC1466	29.14	1	1
HopY1h	PheICMP3263	31.3965	1	1
HopZ1a	PsA2	40.9488	1	1
HopZ1b	PfrICMP7711	41.2411	1	1
HopZ1d	PcdICMP12471	45.4548	1	1
HopZ1e	ParICMP4328	41.1794	1	1
HopZ1f	ParICMP4451	6.58	0	1
HopZ1g	PgcICMP4323	40.8656	1	1
HopZ1h	Psy0551	41.08	1	1
HopZ1i	PziICMP8921	40.5531	1	1
HopZ1j	ParICMP4451	40.6002	1	1
HopZ1k	PcbICMP2821	10.86	0	0
HopZ1m	PsyCC457	40.7956	1	1
HopZ2a	PacA10853	40.8671	1	1
HopZ2b	PpoICMP16803	40.7109	1	1
HopZ2c	PerICMP4316	36.2833	1	1
HopZ4a	Pav631	36.9426	1	1
HopZ5a	PsaCFBP7286	38.95	1	1
HopZ5b	PbbICMP4065	39.06	1	1
Total			402	420
*These columns represent whether protein accumulationw as detected on a western blot, where 1 = presence of expression and 0 = no protein detected
References
1. Laflamme B, Dillon MM, Martel A, Almeida RND, Desveaux D, Guttman DS. The pan-genome effector-triggered immunity landscape of a host-pathogen interaction. Science. 2020;367(6479):763-8.
