# Supplementary material for: Metaeffector interactions modulate the type III effector-triggered immunity load of Pseudomonas syringae
Source: PLoS Pathog. 2022 May 16;18(5):e1010541. doi: 10.1371/journal.ppat.1010541 (PMC9135338; doi:10.1371/journal.ppat.1010541)
Supplement: S2 Table — (XLSX) [file ppat.1010541.s002.xlsx]

## Sheet: Sheet1
S2 Table. Disease scores and ETI calls for all 529 PsyTEC type III secreted effectors from the original DC3000 screen (Laflamme et al., 2020 [1]) and the ES4326 screen
Effector Family	Effector Cluster	PsyTEC Label	DC3000 Screen Disease Score	DC3000 Screen ETI Call *	ES4326 Screen Disease Score	ES4326 Screen ETI Call*	Delta Disease Score (DC3000 Disease Score - ES4326 Disease Score)
AvrA	AvrA1a	156	1	0	0.767224	0	0.232776
AvrB	AvrB1a	193	0	1	0.00262254	1	-0.00262254
AvrB	AvrB1b	688	0.0841712	1	0	1	0.0841712
AvrB	AvrB2a	197	1	0	0.957027	0	0.0429727
AvrB	AvrB2b	198	1	0	0.621373	0	0.378627
AvrB	AvrB2c	192	0.936811	0	0.740883	0	0.195928
AvrB	AvrB2d	196	0.580013	0	0.984216	0	-0.404203
AvrB	AvrB2e	195	1	0	0.942466	0	0.0575343
AvrB	AvrB2f	494	1	0	0.70844	0	0.29156
AvrB	AvrB2g	194	0.746447	0	1	0	-0.253553
AvrB	AvrB2i	495	0.715684	0	0.986502	0	-0.270818
AvrB	AvrB2j	496	1	0	1	0	0
AvrB	AvrB2k	497	1	0	0.977046	0	0.0229542
AvrE	AvrE1a	423	0.149569	1	0.137525	1	0.0120443
AvrE	AvrE1aa	498	0.599865	0	0.154355	1	0.44551
AvrE	AvrE1b	499	0.59973	0	0.822909	0	-0.223179
AvrE	AvrE1c	500	0.659516	0	0.461752	0	0.197764
AvrE	AvrE1d	415	0.95558	0	1	0	-0.0444198
AvrE	AvrE1e	417	0.315008	1	0.0906597	1	0.224348
AvrE	AvrE1f	416	0.0672704	1	0.257981	1	-0.190711
AvrE	AvrE1g	420	0.158944	1	0.294082	1	-0.135139
AvrE	AvrE1h	419	0.212739	1	0.084865	1	0.127874
AvrE	AvrE1i	425	0	1	0.109135	1	-0.109135
AvrE	AvrE1j	422	0	1	0	1	0
AvrE	AvrE1k	418	0.165353	1	0.397572	1	-0.232219
AvrE	AvrE1l	501	0.802567	0	1	0	-0.197433
AvrE	AvrE1m	502	0.329447	1	0	1	0.329447
AvrE	AvrE1n	503	0.20599	1	0	1	0.20599
AvrE	AvrE1o	504	0.816619	0	0.23124	1	0.585379
AvrE	AvrE1p	424	0	1	0	1	0
AvrE	AvrE1q	505	1	0	0.956032	0	0.0439678
AvrE	AvrE1s	421	0.0729285	1	0	1	0.0729285
AvrE	AvrE1x	506	0.652681	0	0.0115576	1	0.641124
AvrE	AvrE1y	507	0.498979	0	0.573413	0	-0.0744344
AvrE	AvrE1z	508	0.2118	1	0	1	0.2118
AvrPto	AvrPto1a	116	0.94603	0	0.953703	0	-0.00767267
AvrPto	AvrPto1b	122	0.888054	0	0.745859	0	0.142196
AvrPto	AvrPto1c	110	0.82865	0	1	0	-0.17135
AvrPto	AvrPto1d	102	0.975253	0	1	0	-0.024747
AvrPto	AvrPto1e	105	1	0	1	0	0
AvrPto	AvrPto1f	101	0.970916	0	1	0	-0.029084
AvrPto	AvrPto1g	509	1	0	0.875806	0	0.124194
AvrPto	AvrPto1h	107	1	0	0.513925	0	0.486075
AvrPto	AvrPto1i	106	1	0	1	0	0
AvrPto	AvrPto1j	510	0.944557	0	0.957531	0	-0.0129748
AvrPto	AvrPto1k	104	0.826973	0	0.276021	1	0.550953
AvrPto	AvrPto1l	115	0.965034	0	1	0	-0.0349665
AvrPto	AvrPto1m	103	0.665237	0	0.396531	1	0.268705
AvrPto	AvrPto1n	511	1	0	0.880894	0	0.119106
AvrRpm	AvrRpm1a	18	1	0	1	0	0
AvrRpm	AvrRpm1c	512	0.934849	0	1	0	-0.0651514
AvrRpm	AvrRpm1d	20	0	1	0	1	0
AvrRpm	AvrRpm1e	21	1	0	0.957773	0	0.0422274
AvrRpm	AvrRpm1f	22	1	0	1	0	0
AvrRpm	AvrRpm1g	513	0.968314	0	0.750709	0	0.217605
AvrRpm	AvrRpm1h	19	0.980678	0	0.665408	0	0.31527
AvrRpm	AvrRpm1i	23	0.957014	0	1	0	-0.0429859
AvrRpt	AvrRpt2a	514	0.787716	0	0.0942262	1	0.693489
AvrRpt	AvrRpt2b	515	0.106965	1	0	1	0.106965
AvrRpt	AvrRpt2c	516	0.380199	1	0	1	0.380199
HopA	HopA1a	463	0.770204	0	0.957282	0	-0.187079
HopA	HopA1b	459	1	0	0.987973	0	0.0120271
HopA	HopA1c	462	0.810181	0	1	0	-0.189819
HopA	HopA1d	458	0.635704	0	0.91881	0	-0.283107
HopA	HopA1e	517	0.996593	0	0.876845	0	0.119749
HopA	HopA1f	465	0.081055	1	0.397852	1	-0.316797
HopA	HopA1g	464	0.566266	0	1	0	-0.433734
HopA	HopA1h	518	0.695986	0	1	0	-0.304014
HopA	HopA1i	466	0.268916	1	0.0814317	1	0.187484
HopA	HopA1j	467	0.411023	1	0.0408229	1	0.370201
HopA	HopA1k	468	0	1	0	1	0
HopA	HopA1l	460	0.747147	0	0.834498	0	-0.0873519
HopA	HopA1m	519	0.727263	0	1	0	-0.272737
HopA	HopA1n	520	1	0	1	0	0
HopA	HopA1p	521	0.52554	0	1	0	-0.47446
HopA	HopA1q	522	0.707275	0	1	0	-0.292725
HopAA	HopAA1a	228	0.691667	0	0.838362	0	-0.146696
HopAA	HopAA1b	231	1	0	0.970284	0	0.0297162
HopAA	HopAA1c	233	0.651648	0	0.768248	0	-0.1166
HopAA	HopAA1d	234	0.905056	0	1	0	-0.0949443
HopAA	HopAA1e	232	1	0	0.771466	0	0.228534
HopAA	HopAA1f	236	0.565714	0	0.822117	0	-0.256404
HopAA	HopAA1g	238	1	0	0.895632	0	0.104368
HopAA	HopAA1h	523	0.875096	0	1	0	-0.124904
HopAA	HopAA1i	524	0.0579393	1	0.666955	0	-0.609016
HopAA	HopAA1j	525	0.790384	0	0.871145	0	-0.0807612
HopAA	HopAA1k	237	1	0	0.478563	0	0.521437
HopAA	HopAA1l	526	0.901601	0	0.937473	0	-0.0358721
HopAA	HopAA1m	229	0.0693345	1	0.976709	0	-0.907375
HopAA	HopAA1n	527	1	0	0.901852	0	0.098148
HopAA	HopAA1o	239	0.766773	0	0.930526	0	-0.163753
HopAA	HopAA1p	528	1	0	1	0	0
HopAA	HopAA1q	235	0.150092	1	0.466442	0	-0.316349
HopAA	HopAA1r	529	0.944422	0	1	0	-0.0555777
HopAA	HopAA1s	240	0.742927	0	0.669721	0	0.0732064
HopAA	HopAA1t	230	0.389691	1	0.906403	0	-0.516712
HopAA	HopAA1v	530	0.740848	0	1	0	-0.259152
HopAB	HopAB1a	136	0.628652	0	0.977734	0	-0.349082
HopAB	HopAB1aa	531	0.899963	0	1	0	-0.100037
HopAB	HopAB1ab	532	0.826042	0	1	0	-0.173958
HopAB	HopAB1ac	533	0.965842	0	0.723876	0	0.241966
HopAB	HopAB1af	139	1	0	1	0	0
HopAB	HopAB1b	534	0.688494	0	0.740643	0	-0.0521492
HopAB	HopAB1c	535	0.693065	0	1	0	-0.306935
HopAB	HopAB1d	135	1	0	1	0	0
HopAB	HopAB1e	142	0.980419	0	0.843081	0	0.137337
HopAB	HopAB1g	133	0.904744	0	1	0	-0.0952557
HopAB	HopAB1i	130	1	0	1	0	0
HopAB	HopAB1j	132	0.659353	0	0.77678	0	-0.117427
HopAB	HopAB1k	536	0.872267	0	0.841182	0	0.0310849
HopAB	HopAB1l	537	0.87651	0	0.877145	0	-0.000634433
HopAB	HopAB1m	538	1	0	1	0	0
HopAB	HopAB1n	138	1	0	1	0	0
HopAB	HopAB1o	137	0.711863	0	0.990558	0	-0.278695
HopAB	HopAB1p	141	1	0	0.726472	0	0.273528
HopAB	HopAB1q	539	0.891873	0	0.981173	0	-0.0893005
HopAB	HopAB1r	129	1	0	1	0	0
HopAB	HopAB1s	131	1	0	1	0	0
HopAB	HopAB1u	540	0.977816	0	1	0	-0.0221837
HopAB	HopAB1v	541	1	0	1	0	0
HopAB	HopAB1w	542	0.782106	0	0.872536	0	-0.0904294
HopAD	HopAD1a	297	1	0	1	0	0
HopAD	HopAD1b	296	1	0	0.617729	0	0.382271
HopAF	HopAF1a	262	0.855292	0	0.969258	0	-0.113966
HopAF	HopAF1b	271	0.810333	0	1	0	-0.189667
HopAF	HopAF1c	261	1	0	1	0	0
HopAF	HopAF1d	264	1	0	1	0	0
HopAF	HopAF1e	265	1	0	0.771171	0	0.228829
HopAF	HopAF1f	268	1	0	1	0	0
HopAF	HopAF1g	543	0.926932	0	1	0	-0.0730682
HopAF	HopAF1h	269	0.963635	0	1	0	-0.0363651
HopAF	HopAF1i	544	0.817131	0	1	0	-0.182869
HopAF	HopAF1j	263	0.786886	0	1	0	-0.213114
HopAF	HopAF1k	267	1	0	0.981711	0	0.0182891
HopAF	HopAF1l	266	1	0	1	0	0
HopAF	HopAF1m	545	1	0	1	0	0
HopAF	HopAF1n	272	1	0	1	0	0
HopAF	HopAF1o	270	0.801294	0	1	0	-0.198706
HopAG	HopAG1a	278	1	0	1	0	0
HopAG	HopAG1b	273	1	0	1	0	0
HopAG	HopAG1c	277	1	0	1	0	0
HopAG	HopAG1d	276	1	0	1	0	0
HopAG	HopAG1e	546	0.998664	0	1	0	-0.00133615
HopAG	HopAG1f	547	0.759821	0	1	0	-0.240179
HopAG	HopAG1g	275	1	0	0.713633	0	0.286367
HopAG	HopAG1h	548	1	0	0.857769	0	0.142231
HopAG	HopAG1j	549	1	0	0.826342	0	0.173658
HopAG	HopAG1l	279	0.757549	0	1	0	-0.242451
HopAG	HopAG1m	274	1	0	1	0	0
HopAG	HopAG1n	550	1	0	0.706438	0	0.293562
HopAG	HopAG1p	551	0.840445	0	0.95636	0	-0.115915
HopAH	HopAH1aa	552	0.915961	0	1	0	-0.0840393
HopAH	HopAH1b	176	0.982794	0	1	0	-0.0172056
HopAH	HopAH1c	177	1	0	1	0	0
HopAH	HopAH1e	175	1	0	1	0	0
HopAH	HopAH1f	184	0.974545	0	1	0	-0.025455
HopAH	HopAH1h	185	0.832708	0	0.831243	0	0.001465
HopAH	HopAH1k	178	0.913823	0	1	0	-0.0861767
HopAH	HopAH1q	179	1	0	1	0	0
HopAH	HopAH1t	553	0.854583	0	1	0	-0.145417
HopAH	HopAH1y	554	1	0	1	0	0
HopAI	HopAI1a	93	1	0	1	0	0
HopAI	HopAI1b	94	1	0	1	0	0
HopAI	HopAI1c	97	0.867838	0	1	0	-0.132162
HopAI	HopAI1d	95	1	0	0.941925	0	0.0580748
HopAI	HopAI1e	555	1	0	1	0	0
HopAI	HopAI1f	556	1	0	1	0	0
HopAI	HopAI1g	96	0.999825	0	1	0	-0.000175301
HopAI	HopAI1h	557	0.919774	0	0.860632	0	0.0591421
HopAI	HopAI1i	558	1	0	0.543442	0	0.456558
HopAI	HopAI1j	559	0.938431	0	0.799905	0	0.138526
HopAI	HopAI1k	99	0.782137	0	1	0	-0.217863
HopAI	HopAI1l	560	0.825668	0	0.876447	0	-0.0507794
HopAI	HopAI1m	98	0.725223	0	1	0	-0.274777
HopAI	HopAI1n	561	0.985859	0	0.750247	0	0.235612
HopAI	HopAI1o	562	0.720036	0	1	0	-0.279964
HopAL	HopAL1a	294	0.780303	0	1	0	-0.219697
HopAL	HopAL1b	295	1	0	0.81738	0	0.18262
HopAM	HopAM1a	353	0.70259	0	1	0	-0.29741
HopAM	HopAM1b	351	1	0	0.674866	0	0.325134
HopAM	HopAM1d	352	1	0	1	0	0
HopAQ	HopAQ1a	203	0.684946	0	0.963878	0	-0.278932
HopAR	HopAR1a	143	0	1	0.184673	1	-0.184673
HopAR	HopAR1b	145	0	1	0.0791583	1	-0.0791583
HopAR	HopAR1c	146	0.117879	1	0.0517088	1	0.0661698
HopAR	HopAR1d	149	1	0	1	0	0
HopAR	HopAR1e	147	0	1	0	1	0
HopAR	HopAR1f	148	0	1	0.169948	1	-0.169948
HopAR	HopAR1g	144	0.791488	0	0.940749	0	-0.149261
HopAR	HopAR1h	150	0	1	0.0152011	1	-0.0152011
HopAS	HopAS1a	289	0.499818	0	1	0	-0.500182
HopAS	HopAS1b	286	1	0	0.757106	0	0.242894
HopAS	HopAS1c	288	0.927045	0	1	0	-0.072955
HopAS	HopAS1d	290	0.783836	0	1	0	-0.216164
HopAS	HopAS1e	291	0.760867	0	1	0	-0.239133
HopAS	HopAS1f	563	0.894458	0	0.734948	0	0.15951
HopAS	HopAS1g	564	0.769138	0	0.739373	0	0.029765
HopAS	HopAS1h	287	1	0	1	0	0
HopAS	HopAS1i	285	1	0	1	0	0
HopAS	HopAS1j	565	0.958327	0	0.964745	0	-0.00641831
HopAT	HopAT1a	566	1	0	1	0	0
HopAT	HopAT1b	157	0.70565	0	1	0	-0.29435
HopAT	HopAT1c	161	0.720653	0	1	0	-0.279347
HopAT	HopAT1d	567	0.620826	0	0.738965	0	-0.118138
HopAT	HopAT1e	568	1	0	0.973453	0	0.026547
HopAT	HopAT1f	569	0.998593	0	0.717803	0	0.28079
HopAT	HopAT1g	162	0.775874	0	0.91222	0	-0.136347
HopAT	HopAT1h	570	0.81897	0	0.82649	0	-0.00751944
HopAT	HopAT1i	164	1	0	1	0	0
HopAT	HopAT1m	163	0.911426	0	0.976628	0	-0.0652017
HopAT	HopAT1o	160	0.910871	0	1	0	-0.0891287
HopAU	HopAU1a	293	0.895041	0	1	0	-0.104959
HopAU	HopAU1b	571	1	0	1	0	0
HopAW	HopAW1a	155	1	0	1	0	0
HopAX	HopAX1a	327	0.999371	0	0.880083	0	0.119288
HopAX	HopAX1b	572	0.742999	0	0.85975	0	-0.116751
HopAX	HopAX1c	573	0.932531	0	0.744821	0	0.18771
HopAX	HopAX1d	329	0.284018	1	0.209909	1	0.0741092
HopAX	HopAX1e	574	1	0	1	0	0
HopAX	HopAX1f	328	0.354302	1	0	1	0.354302
HopAX	HopAX1g	575	0.812713	0	1	0	-0.187287
HopAZ	HopAZ1a	362	1	0	1	0	0
HopAZ	HopAZ1b	370	1	0	0.938696	0	0.0613037
HopAZ	HopAZ1c	365	1	0	0.644717	0	0.355283
HopAZ	HopAZ1d	368	1	0	0.728338	0	0.271662
HopAZ	HopAZ1e	576	1	0	0.91006	0	0.0899399
HopAZ	HopAZ1f	374	0.983124	0	0.525865	0	0.457258
HopAZ	HopAZ1g	371	1	0	1	0	0
HopAZ	HopAZ1h	367	1	0	1	0	0
HopAZ	HopAZ1i	363	0.379698	1	1	0	-0.620302
HopAZ	HopAZ1j	375	0.932503	0	1	0	-0.0674967
HopAZ	HopAZ1k	373	1	0	1	0	0
HopAZ	HopAZ1n	577	1	0	0.758695	0	0.241305
HopAZ	HopAZ1p	366	1	0	1	0	0
HopAZ	HopAZ1q	364	0.835063	0	1	0	-0.164937
HopAZ	HopAZ1s	578	0.344355	1	1	0	-0.655645
HopAZ	HopAZ1t	369	1	0	1	0	0
HopB	HopB1a	68	1	0	0.966319	0	0.0336811
HopB	HopB1b	70	0.286503	1	0	1	0.286503
HopB	HopB1c	579	0.985578	0	1	0	-0.0144219
HopB	HopB1d	69	0.264555	1	0.399741	1	-0.135186
HopB	HopB1e	580	1	0	0.950388	0	0.0496122
HopB	HopB2ab	227	0.625876	0	0.566348	0	0.0595275
HopB	HopB2d	223	0.9697	0	1	0	-0.0303
HopB	HopB2e	581	1	0	0.826267	0	0.173733
HopB	HopB2i	582	0.729372	0	0.64023	0	0.0891412
HopB	HopB2j	224	0.937643	0	1	0	-0.0623565
HopB	HopB2k	583	0.732292	0	0.587951	0	0.144341
HopB	HopB2m	585	1	0	0.702661	0	0.297339
HopB	HopB2t	225	0.909701	0	1	0	-0.0902992
HopB	HopB2v	226	1	0	1	0	0
HopB	HopB2x	586	0.965201	0	1	0	-0.0347987
HopB	HopB4a	587	1	0	0.705405	0	0.294595
HopBA	HopBA1a	358	0.414171	1	0.178239	1	0.235933
HopBA	HopBA1b	588	0.90155	0	1	0	-0.0984503
HopBA	HopBA1c	589	1	0	0.78787	0	0.21213
HopBC	HopBC1a	590	1	0	0.755612	0	0.244388
HopBC	HopBC1b	357	0.907421	0	0.953302	0	-0.0458815
HopBD	HopBD1a	209	1	0	1	0	0
HopBD	HopBD1b	207	0.740751	0	1	0	-0.259249
HopBD	HopBD1c	591	0.914278	0	0.999951	0	-0.0856723
HopBD	HopBD1d	204	0.80541	0	0.874529	0	-0.0691191
HopBD	HopBD1e	592	0.956923	0	1	0	-0.0430768
HopBD	HopBD1f	593	1	0	0.735361	0	0.264639
HopBD	HopBD1g	205	0.978494	0	0.784777	0	0.193717
HopBD	HopBD1h	594	0.980007	0	0.867733	0	0.112273
HopBD	HopBD1i	595	1	0	0.788959	0	0.211041
HopBD	HopBD1j	206	0.912322	0	0.964497	0	-0.0521754
HopBE	HopBE1a	299	0.877195	0	0.914011	0	-0.0368158
HopBF	HopBF1a	386	1	0	0.845922	0	0.154078
HopBF	HopBF1b	596	0.877296	0	0.611866	0	0.26543
HopBF	HopBF1c	388	0.965628	0	0.813936	0	0.151692
HopBF	HopBF1d	597	1	0	1	0	0
HopBG	HopBG1a	392	1	0	0.660457	0	0.339543
HopBH	HopBH1a	334	0.956895	0	0.921111	0	0.0357838
HopBH	HopBH1b	598	1	0	0.964935	0	0.0350647
HopBH	HopBH1c	599	1	0	0.818732	0	0.181268
HopBH	HopBH1d	600	0.834985	0	0.691211	0	0.143775
HopBI	HopBI1a	320	0.760109	0	1	0	-0.239891
HopBI	HopBI1b	319	0.702834	0	0.822731	0	-0.119897
HopBJ	HopBJ1a	601	0.0287853	1	0	1	0.0287853
HopBJ	HopBJ1b	354	0	1	0.151334	1	-0.151334
HopBK	HopBK1a	394	1	0	1	0	0
HopBK	HopBK1c	396	1	0	1	0	0
HopBL	HopBL1a	158	0.778798	0	1	0	-0.221202
HopBL	HopBL1b	159	1	0	1	0	0
HopBM	HopBM1a	390	1	0	0.653568	0	0.346432
HopBM	HopBM1b	391	0.972064	0	0.66223	0	0.309834
HopBN	HopBN1a	602	1	0	0.651798	0	0.348202
HopBN	HopBN1b	603	0.936589	0	0.484458	0	0.452132
HopBN	HopBN1c	604	0.939556	0	0.736891	0	0.202664
HopBN	HopBN1d	605	1	0	0.955104	0	0.0448958
HopBN	HopBN1e	606	0.545276	0	1	0	-0.454724
HopBN	HopBN1f	607	1	0	0.822801	0	0.177199
HopBN	HopBN1g	608	0.838037	0	0.709568	0	0.128468
HopBN	HopBN1h	609	1	0	0.82131	0	0.17869
HopBO	HopBO1a	12	0.47409	0	1	0	-0.52591
HopBO	HopBO1b	11	0.615156	0	1	0	-0.384844
HopBO	HopBO1c	10	1	0	0.900942	0	0.0990582
HopBO	HopBO1d	13	1	0	0.941902	0	0.0580985
HopBP	HopBP1a	404	1	0	1	0	0
HopBP	HopBP1b	401	0.98108	0	1	0	-0.0189197
HopBP	HopBP1c	403	1	0	0.88745	0	0.11255
HopBP	HopBP1d	610	1	0	0.597856	0	0.402144
HopBP	HopBP1e	611	0.97011	0	0.866291	0	0.103819
HopBP	HopBP1f	406	1	0	0.915546	0	0.0844541
HopBP	HopBP1g	402	1	0	0.942085	0	0.0579151
HopBQ	HopBQ1a	190	0.881464	0	0.849261	0	0.0322028
HopBR	HopBR1a	612	1	0	0.670997	0	0.329003
HopBS	HopBS1a	613	1	0	0.977285	0	0.0227149
HopC	HopC1a	153	1	0	0.952118	0	0.0478824
HopC	HopC1b	154	1	0	0.991216	0	0.00878379
HopC	HopC1c	151	0.872766	0	1	0	-0.127234
HopC	HopC1d	152	1	0	1	0	0
HopC	HopC1e	614	0.891561	0	1	0	-0.108439
HopD	HopD1a	60	0.978375	0	0.83497	0	0.143405
HopD	HopD1b	615	1	0	0.995645	0	0.00435468
HopD	HopD1c	63	1	0	1	0	0
HopD	HopD1d	59	0.32745	1	0.878772	0	-0.551321
HopD	HopD1e	62	1	0	0.944465	0	0.055535
HopD	HopD1f	616	1	0	0.706914	0	0.293086
HopD	HopD1g	57	0.90739	0	1	0	-0.09261
HopD	HopD1h	617	1	0	0.955904	0	0.0440963
HopD	HopD1k	618	1	0	0.714985	0	0.285015
HopD	HopD2a	66	1	0	1	0	0
HopD	HopD2b	64	1	0	1	0	0
HopD	HopD2c	65	1	0	1	0	0
HopD	HopD2d	67	1	0	1	0	0
HopD	HopD2e	619	0.836466	0	0.7306	0	0.105866
HopD	HopD2g	620	1	0	1	0	0
HopD	HopD2h	621	0.974575	0	1	0	-0.025425
HopE	HopE1a	360	0.84107	0	0.84651	0	-0.00544014
HopE	HopE1b	359	0.901576	0	1	0	-0.0984243
HopE	HopE1c	361	1	0	1	0	0
HopE	HopE1d	622	0.711151	0	1	0	-0.288849
HopF	HopF1a	399	1	0	0.979365	0	0.0206348
HopF	HopF1b	437	0.646247	0	1	0	-0.353753
HopF	HopF1c	428	0	1	0.594978	0	-0.594978
HopF	HopF1d	426	1	0	0.678595	0	0.321405
HopF	HopF1e	398	1	0	1	0	0
HopF	HopF1f	623	1	0	1	0	0
HopF	HopF1g	431	0.976704	0	1	0	-0.0232962
HopF	HopF1h	438	1	0	0.804585	0	0.195415
HopF	HopF1i	429	0.96168	0	1	0	-0.0383198
HopF	HopF1j	434	0.813419	0	1	0	-0.186581
HopF	HopF1k	440	1	0	1	0	0
HopF	HopF1l	432	0.102473	1	0.203398	1	-0.100925
HopF	HopF1m	430	1	0	0.942245	0	0.0577551
HopF	HopF1n	624	1	0	1	0	0
HopF	HopF1o	625	1	0	1	0	0
HopF	HopF1p	427	0.900856	0	0.912972	0	-0.0121159
HopF	HopF1q	400	1	0	0.905419	0	0.0945808
HopF	HopF1r	433	0	1	0.418084	1	-0.418084
HopF	HopF1s	439	0.986504	0	0.807523	0	0.178981
HopF	HopF1t	626	0	1	0	1	0
HopF	HopF1u	627	1	0	1	0	0
HopF	HopF1v	628	1	0	0.58719	0	0.41281
HopF	HopF3a	435	1	0	1	0	0
HopF	HopF3b	629	1	0	1	0	0
HopF	HopF3c	630	1	0	0.735481	0	0.264519
HopF	HopF5a	8	0.966422	0	1	0	-0.0335781
HopG	HopG1a	87	0.948773	0	1	0	-0.0512268
HopG	HopG1b	88	1	0	1	0	0
HopG	HopG1c	89	1	0	1	0	0
HopG	HopG1e	631	0.894428	0	0.89894	0	-0.00451221
HopG	HopG1f	632	1	0	1	0	0
HopG	HopG1g	633	1	0	1	0	0
HopH	HopH1a	187	0.825235	0	0.936815	0	-0.11158
HopH	HopH1b	634	0.992102	0	1	0	-0.0078976
HopH	HopH1c	186	1	0	0.919385	0	0.0806145
HopH	HopH1d	188	0.851807	0	1	0	-0.148193
HopH	HopH1e	189	0.838308	0	0.863536	0	-0.0252278
HopI	HopI1a	80	1	0	1	0	0
HopI	HopI1b	81	1	0	0.939672	0	0.0603281
HopI	HopI1c	71	1	0	1	0	0
HopI	HopI1d	78	0.814733	0	1	0	-0.185267
HopI	HopI1e	72	1	0	1	0	0
HopI	HopI1f	84	0.964814	0	1	0	-0.0351859
HopI	HopI1g	74	1	0	1	0	0
HopI	HopI1h	85	1	0	1	0	0
HopI	HopI1i	635	0.977863	0	1	0	-0.0221372
HopI	HopI1j	82	1	0	1	0	0
HopI	HopI1k	636	0	1	1	0	-1
HopI	HopI1l	76	1	0	1	0	0
HopI	HopI1m	637	0.599361	0	0.977049	0	-0.377687
HopI	HopI1n	77	0.9361	0	1	0	-0.0639003
HopI	HopI1o	75	1	0	1	0	0
HopI	HopI1p	86	0.922422	0	1	0	-0.0775776
HopI	HopI1q	638	1	0	1	0	0
HopI	HopI1r	639	0.8657	0	0.950898	0	-0.0851974
HopI	HopI1s	640	1	0	1	0	0
HopK	HopK1a	201	0	1	0.278145	1	-0.278145
HopK	HopK1b	202	0	1	0.0986926	1	-0.0986926
HopK	HopK1c	641	0.118638	1	0.210359	1	-0.091721
HopK	HopK1d	199	0.641598	0	1	0	-0.358402
HopK	HopK1e	200	0	1	0.048484	1	-0.048484
HopL	HopL1a	292	1	0	1	0	0
HopM	HopM1aa	642	1	0	1	0	0
HopM	HopM1ab	643	0.812282	0	1	0	-0.187718
HopM	HopM1ac	644	1	0	1	0	0
HopM	HopM1ad	645	0.762516	0	1	0	-0.237484
HopM	HopM1ae	646	0.7065	0	1	0	-0.2935
HopM	HopM1af	470	1	0	0.850883	0	0.149117
HopM	HopM1ag	647	1	0	0.798815	0	0.201185
HopM	HopM1b	473	1	0	0.964652	0	0.0353479
HopM	HopM1d	472	0.856841	0	1	0	-0.143159
HopM	HopM1f	479	1	0	0.966762	0	0.0332384
HopM	HopM1g	476	1	0	1	0	0
HopM	HopM1h	480	1	0	1	0	0
HopM	HopM1i	648	0.965233	0	0.916661	0	0.0485719
HopM	HopM1j	482	0.740684	0	1	0	-0.259316
HopM	HopM1l	649	1	0	1	0	0
HopM	HopM1n	481	1	0	0.617721	0	0.382279
HopM	HopM1r	478	0.855005	0	1	0	-0.144995
HopM	HopM1s	469	1	0	1	0	0
HopM	HopM1t	474	1	0	0.57628	0	0.42372
HopM	HopM1v	471	1	0	0.74457	0	0.25543
HopM	HopM1w	650	0.949814	0	1	0	-0.0501856
HopM	HopM1x	477	0.973046	0	0.973046	0	0
HopM	HopM1y	475	1	0	0.848264	0	0.151736
HopN	HopN1a	493	1	0	1	0	0
HopN	HopN1b	651	0.670472	0	1	0	-0.329528
HopO	HopO1a	450	0.493106	0	1	0	-0.506894
HopO	HopO1b	451	0.525337	0	0.402653	1	0.122684
HopO	HopO1c	449	0.301752	1	0	1	0.301752
HopO	HopO1d	452	0.785342	0	1	0	-0.214658
HopO	HopO1e	652	1	0	0.836008	0	0.163992
HopO	HopO1f	447	1	0	0.634776	0	0.365224
HopO	HopO1g	653	0.898487	0	0.663107	0	0.235381
HopO	HopO1h	46	1	0	0.642466	0	0.357534
HopO	HopO2a	443	1	0	0.251989	1	0.748011
HopO	HopO2b	446	0.89645	0	1	0	-0.10355
HopO	HopO2c	445	1	0	1	0	0
HopO	HopO2d	444	0.899548	0	0.891958	0	0.00758934
HopO	HopO2e	442	0.674427	0	0.692886	0	-0.0184586
HopO	HopO2f	654	1	0	1	0	0
HopQ	HopQ1a	91	1	0	1	0	0
HopQ	HopQ1b	90	1	0	1	0	0
HopQ	HopQ1c	655	1	0	0.892765	0	0.107235
HopQ	HopQ1d	656	0.487312	0	0.930321	0	-0.443009
HopQ	HopQ1e	657	0.961153	0	0.922424	0	0.0387284
HopR	HopR1a	280	1	0	1	0	0
HopR	HopR1b	281	0.769618	0	0.728775	0	0.0408423
HopR	HopR1c	283	0.972541	0	1	0	-0.0274594
HopR	HopR1d	658	1	0	1	0	0
HopR	HopR1e	659	0.710888	0	0.660004	0	0.050884
HopR	HopR1f	282	0.932669	0	1	0	-0.067331
HopR	HopR1g	284	0.982978	0	1	0	-0.0170215
HopR	HopR1h	660	1	0	0.937264	0	0.0627363
HopS	HopS2a	455	0.815483	0	0.917506	0	-0.102023
HopS	HopS2b	453	1	0	0.850363	0	0.149637
HopS	HopS2c	454	1	0	0.953626	0	0.0463745
HopS	HopS2d	456	0.980163	0	0.934937	0	0.0452255
HopS	HopS2e	661	1	0	0.839249	0	0.160751
HopS	HopS2f	457	0.716046	0	1	0	-0.283954
HopT	HopT1a	336	0.819949	0	0.722987	0	0.0969616
HopT	HopT1b	335	0.702886	0	0.432744	1	0.270142
HopT	HopT1c	662	1	0	0.953167	0	0.0468332
HopT	HopT1d	337	0.94495	0	0.257123	1	0.687827
HopT	HopT1e	663	1	0	0.972429	0	0.0275708
HopT	HopT1f	664	1	0	0.833701	0	0.166299
HopU	HopU1a	51	1	0	0.977836	0	0.0221645
HopV	HopV1a	665	0.886039	0	0.800599	0	0.0854402
HopV	HopV1b	485	0.966334	0	1	0	-0.0336656
HopV	HopV1d	491	1	0	1	0	0
HopV	HopV1g	490	0.742244	0	0.851439	0	-0.109195
HopV	HopV1i	487	0.878036	0	0.820797	0	0.0572381
HopV	HopV1j	486	0.730365	0	0.920656	0	-0.190291
HopV	HopV1k	488	1	0	1	0	0
HopV	HopV1m	666	1	0	0.835538	0	0.164462
HopV	HopV1n	492	0.61265	0	0.979397	0	-0.366747
HopV	HopV1o	489	0.755676	0	0.882699	0	-0.127023
HopW	HopW1a	211	1	0	0.743869	0	0.256131
HopW	HopW1b	216	1	0	1	0	0
HopW	HopW1c	215	0.649007	0	0.859133	0	-0.210126
HopW	HopW1d	667	0.802503	0	0.81387	0	-0.0113668
HopW	HopW1e	217	1	0	1	0	0
HopW	HopW1f	220	0.819886	0	0.968976	0	-0.14909
HopW	HopW1g	668	0.627843	0	0.785941	0	-0.158098
HopW	HopW1h	219	1	0	1	0	0
HopW	HopW1i	212	0.85753	0	0.82989	0	0.0276396
HopW	HopW1j	221	1	0	1	0	0
HopW	HopW1k	669	0.820103	0	0.828407	0	-0.00830427
HopW	HopW1l	670	1	0	1	0	0
HopW	HopW1m	218	0.716049	0	1	0	-0.283951
HopW	HopW1n	213	0.788324	0	0.76111	0	0.0272145
HopW	HopW1o	671	1	0	0.904638	0	0.095362
HopW	HopW1p	672	0.78133	0	1	0	-0.21867
HopW	HopW1q	673	1	0	0.863507	0	0.136493
HopW	HopW1r	674	1	0	0.999765	0	0.000235382
HopW	HopW1s	675	1	0	1	0	0
HopW	HopW1t	222	1	0	1	0	0
HopW	HopW1u	676	1	0	0.532276	0	0.467724
HopX	HopX1a	1	1	0	0.759587	0	0.240413
HopX	HopX1b	3	1	0	1	0	0
HopX	HopX1c	2	0.693037	0	1	0	-0.306963
HopX	HopX1d	6	0.416388	1	0.242723	1	0.173665
HopX	HopX1e	5	1	0	1	0	0
HopX	HopX1f	677	0.764735	0	0.779994	0	-0.0152596
HopX	HopX1g	7	1	0	1	0	0
HopX	HopX1h	678	0.627624	0	0.866037	0	-0.238413
HopX	HopX1i	4	0	1	0.20261	1	-0.20261
HopX	HopX1j	679	1	0	0.841371	0	0.158629
HopX	HopX1k	680	1	0	0.732862	0	0.267138
HopY	HopY1a	243	0.768711	0	1	0	-0.231289
HopY	HopY1b	242	1	0	1	0	0
HopY	HopY1c	246	0.831171	0	1	0	-0.168829
HopY	HopY1d	247	0.623959	0	1	0	-0.376041
HopY	HopY1e	681	1	0	0.671207	0	0.328793
HopY	HopY1f	245	1	0	0.98021	0	0.01979
HopY	HopY1g	682	0.624879	0	0.733749	0	-0.108869
HopY	HopY1h	244	1	0	1	0	0
HopZ	HopZ1a	126	0	1	0.187102	1	-0.187102
HopZ	HopZ1b	408	0.637263	0	0.766619	0	-0.129356
HopZ	HopZ1d	407	1	0	0.980014	0	0.0199862
HopZ	HopZ1e	127	0	1	0.145889	1	-0.145889
HopZ	HopZ1f	683	0.937162	0	0.490026	0	0.447135
HopZ	HopZ1g	125	0	1	0.207479	1	-0.207479
HopZ	HopZ1h	684	0	1	0	1	0
HopZ	HopZ1i	410	0.825373	0	0.890679	0	-0.0653056
HopZ	HopZ1j	409	0.966793	0	0.834829	0	0.131964
HopZ	HopZ1k	685	0.797777	0	0.793353	0	0.00442438
HopZ	HopZ1m	124	0	1	0.136878	1	-0.136878
HopZ	HopZ2a	411	1	0	1	0	0
HopZ	HopZ2b	412	0.876311	0	0.900903	0	-0.0245922
HopZ	HopZ2c	413	0.526687	0	0.526687	0	0
HopZ	HopZ4a	414	0.598055	0	0.598055	0	0
HopZ	HopZ5a	686	0.927907	0	1	0	-0.0720931
HopZ	HopZ5b	687	1	0	0.939049	0	0.0609513
*ETI call for each individual T3SE allele using a 0.45 disease score threshold, where values below 0.45 are considered to elicit (presence of ETI = 1) and values above 0.45 are considered not to elicit ETI (absence of ETI = 0)
References
1. Laflamme B, Dillon MM, Martel A, Almeida RND, Desveaux D, Guttman DS. The pan-genome effector-triggered immunity landscape of a host-pathogen interaction. Science. 2020;367(6479):763-8.
