# Supplementary material for: Metaeffector interactions modulate the type III effector-triggered immunity load of Pseudomonas syringae
Source: PLoS Pathog. 2022 May 16;18(5):e1010541. doi: 10.1371/journal.ppat.1010541 (PMC9135338; doi:10.1371/journal.ppat.1010541)
Supplement: S3 Table — (XLSX) [file ppat.1010541.s003.xlsx]

## Sheet: Sheet1
S3 Table. T3SE alleles used for suppression screen
Allele name	PsyTEC ID	Strain of origin
AvrE1f	689	DC3000
AvrPto1d	690	DC3000
HopA1c	691	DC3000
HopAA1b	692	DC3000
HopAA1e	693	DC3000
HopAB1j	694	DC3000
HopAD1a	695	DC3000
HopAF1e	265	DC3000
HopAM1a	700	DC3000
HopB1a	703	DC3000
HopBM1a	704	DC3000
HopC1a	706	DC3000
HopD1a	707	DC3000
HopD1e	62	DC3000
HopE1a	709	DC3000
HopF1g	710	DC3000
HopG1c	711	DC3000
HopH1a	712	DC3000
HopI1i	635	DC3000
HopK1d	199	DC3000
HopM1h	480	DC3000
HopN1a	713	DC3000
HopO1a	714	DC3000
HopO1b	715	DC3000
HopO1c	716	DC3000
HopO1d	717	DC3000
HopO2f	654	DC3000
HopQ1a	718	DC3000
HopR1b	719	DC3000
HopS2a	720	DC3000
HopT1a	721	DC3000
HopT1b	722	DC3000
HopU1a	51	DC3000
HopV1d	723	DC3000
HopX1c	724	DC3000
HopY1c	246	DC3000
